# Supplementary material for: A European giant: a large spinosaurid (Dinosauria: Theropoda) from the Vectis Formation (Wealden Group, Early Cretaceous), UK
Source: PeerJ. 2022 Jun 9;10:e13543. doi: 10.7717/peerj.13543 (PMC9188774; doi:10.7717/peerj.13543)
Supplement: Supplemental Information 3 [file peerj-10-13543-s003.tnt]

xread
1810 41
Eoraptor	100000?0000010000?0000011010??00000100000000000000?0000000110101110?100???????0?0?0??11000000010?0????0000000?????????10????00???????????1??000?0???000000???0000?0?00000?00???00000???01?00000??000?0??0?1???1000000?0000?0000000000?00?0??0000??1?000?0011000100?1?0????0???000?1??0??10??0?0?0000?001?0000011??0000010000100?00100000010001????????10?0?100?0000000?1??0?100?0?00?0?000?0101?01?0000001?0?0010?1100010?001?000010000?1010?000010010????0??00?1?0000001??0000??1000???0000000?00000000?110?00?1000000?0110??00????00?????00?10?10?0??00?1?0??101?100?0????0?010?10?????000???????0000?00?????00???0?0??00???000?000?????00000?0??0???????000??00????0??0?0??10?000?0?00???????00????1????010000?0???0?01????000??01???????000??????0?0??000?011?00000111?000?0??0000100100??0?00??1???0?01???01?00?00????000?0??0?00??1??00?100?001???0??0?0000?0??00000?????0000???0?0?0100000??1??0?0001?000???0??0??0???000??0000???0?0?0?0???100???0000??1??????????????0?00?001??????????00???0????00?????0?0??????00????0100000?0???000??0????????0?????00???11???0?0??0?????0010110??0????11????00?000??0????0?000??0?00??0?????????00?0???????1?00?0?0??0????1??0???????0???0??0??00???????????00?0??1?0??????????????0???????????1?????0?0010???00??0?0???0??0??000?1?000??0?0????0?????0??0????????00???????00?000000???0??0????????????????0???0?0?00??????1?????00???0?001??100???????000?0?000?????0?0?0???00??????????????000????1?00????01??0??01??????0???0??0??0??0?1??00?00?10000001?100???0??0????????00?000???0?01001?00?0?0??0?????0????000000?0?00??0??0??0?0?????????????????00???1??????1??0???????0?????0?????????0?????0?0?????1???0????????00??10?000??0??????????0?????????0?0?????0??????00??0001??????????0??0???000????????????????????0?000000000?00?000000??00000??0??0?0???001??0???000?0?1??010????0???00??0?00?????10???00?0??0???0?0???0???
Meleagris	1111?1??01100???00?????0?11010111?001011010000001001?????0????????0????010001101100???00?000?10?1?1?0110??1?10011???01??1101100?????????01100?11????00?1??11???????????100???1?0?0??1100?00??100?0111010001??1000100000110101110110111101?0?????110101?1?010111011100101?0101011100011100010110?0101?011?11110100?01?1110010?1???1?0??????1???111101111?01?011?11????001??010?0?011????1111000?10101??00????00111100?1010?010?1?111000100001011101000111?110000001010??1?110?0??11????1??0111000011??11011?0?101?11110?00110001?1001???1?0?11??0??0????1101??0000?110?10??10?01???11??101?????10??01?0?01010010??11110??0??0?010????0??001?1100?0?1?????????0????0?????0?1???011001??????11?1????0?0????1??11??01?01????0??11101?????1??110??0???????0?10?0?0?1?11??1?0?1110?0????0?001?01?010?01??10??0?0??11??10?00?0??000?0001?10?110?????0??000?????110?110?00???0????????????011000??0??????????????0111???1?????1??11????1111110?0111?01??0??010?????011??001?110011011??11??0????????0?000??0?0?1??0????????01?0???001?11?101?11?1?11000010?0??????0?111???0??11???0?11???111??010011??0??1110???000??10000????0?0?1?????10??00?110?1?00111111???11?0?0?01?0?0????1??01?0?00??????0???????0??00??1100?00?0???00???01???????????????01?????1??10?0???1???01?0??0??0??1?01????0???100???1??11101111111?????????10?????????01110???11010000?01111??00?????1?1???00?1?????00001?000??1??????11?0??????0111??????????1?011111101?????110101?1??1?000???????0??11???1?1??0??????1000?01?????????????01?1?110??1??0?????01????????01?0????0?00?????0???????????011?11?1?0???00?010??????1??0?????1100????110???????????0???????????0????01??1????11????10??0???01??????0???00??000??0???????????10??????0??001111001?1?1?1?1?????10??????0???0??0????100????10?01111???0??111111111???1000101??00??01??00000???????????????0???0??1?????????11???0101?0??10??????????11???0???????
Acrocanthosaurus	1000000100011001010011001010000010000010001001110000101111100010011?10001000?0010011000101100001000???000001000000001?01100??10?10???00?????1?1010?10100000000000?0110?00001???1010??00?0000111?1110?101101111110?1100??011100?0010110000000100100100???011110010101?0010?110000101000001010001?0011?010010110110001?00?0?0??0?101?00?0???1001????????1?0?10?00?0100?010010000101000?000111?11?0?101?0000???00010?11??011011?00100100101111001111100111100001101????011010?0??1??1?01???1??01000010000001?000?0?101?0000?01?0?00????0000100001100?001010000????100001?00?0???0001110??000000110000?000?01000?000?000000000????010101?0010?00000??11?01?111?110100?1?00001101??1??01100??01110???00?0?11????0?0000?000?010011??0000011?0??0??0000??0?01000?000001??1?1?0011??01?00?01?0??111???0001?01000?000?0??0?11000???0101000000000????10??010001?11000010100000?000?00000?10??0?0????0???0?10?0000?000000000100000?0????000001000??00????????101001?1?1000??01?0?????????001??00?011?11?10?1000?0?0???0?????0?0??00??01??0?010?11100?1?000100?11?0?0?01?0??100?1110?00????0?001?00100110???00010?1???0??10101??0?000?0??1?00??1???0?000??0?00000?001?0??0???0101010?011??00000??????00010??0011?1?00?001????1?10?0?0?1?????0?10?00010???00000100??010??0000?00????00??1?10?0010??0?0??0?0?????0?????????????????1000???0??000??0??00?000????0????00????01110?0?00??0101101010?010?11000??01?00111110?000????0?000?01000??0???00??????000???01?00????00110110111000000000???000??00?01010011010?00110000???00??0?01?000001101??1?00??00100??10000?010?00000??000000000???1000?00??0?0??0?010?0?110????????100?01?1?0010011???011?1???00?1??11??101000?001011????0?0000??000000?00??0?????????????0?0?0?0??????????????00000100?????????1000?011000??0??0?????000????0?110000000?00000?100??000?0?000?0?0???000000000101?0?1000??1?0?000??0??0000?000??0???0?01001???01???10000
Afrovenator	10??????????1???????1101???10000?01100100??0??????????01110101111100?00????????????0000010010???0?0??0000?0?0???????????????????????????????????????????0????0000???1????????????????????????????1???100011?11111?110???001000???101??????000??0001?0?0???????????????????????000?1??0001010?????????0110?011011000100010?0??0???1???1?????001??????????????????0000?0???????0?01?001?0011101110?1?1001?0000000100101?01??0??00100110000??10?110010011???0???10??????110?00?11??1?0?011?1??010000?0000??111001001??1?????11?????????00???000??1?00001??00????0?10?0?10?0??0??0?0?11?0?0??00???00?0?00???1?0???00?00?0???0?0??00??101??0????00?0????11????0?0?0??0???0???01?0??10????00?0?1?0??0?0??????????0?0????0??????1?????0??0???1?0??????1????0?????00?001???????1?0??0??????1??1?1?????0?11???0????11?000??0????0?????1?0?????0??1??0???0???????1?0?0??1?0????00???????01?00???????1?????10????1?1??0??100??????????????????00???00??1000?0??00???1???????????????????0??1???0?00??????0???0??0????????????????011000?10??1??11????0????0??0????????1?0?000????1???????????????0???11??1????1?0???????101?1??0?????0??1??0??0???????????????????????0?0???0???1?0??0???0??????????0?000??0?????100?0?0??1?0?0?00?0?0???????00?1??1?0?100?10000???10??0????0??????0??1?10???001??????0?0????0??????????????????1001??????1????0????????????????????????100??0????00???????????????10???????0?0100?????0??????0?0????????????00??????000????0?00??????1??0????????????00???0?0????0?1010?0??1????1??????1???????????0?00010??0?0????0?????01?0???????0????0?0?00????0???1????00???????0?????0????????????1????????????????????1?10???0??1???????00??00?0?0??0????0?01???????0?????????????0??????????????????????????0?00010??????????0?????01????????0???????????????????????????????0??0???00???????????000101000?1???????????????????0????0??????????????1??0???0?????????
Allosaurus_fragilis	100000010000110101001100100100001001001010100010000010111110010001?010011000000000110000100000010100010010010000000111111000010110000101010100101001000010000000000010001001010100010011000010111110110111101001001100010010001000010101000000010010000000111001010100010011000000100000101000000001?0100101101100011001000110?101?00101??1001??????011100000100000000001100001010001000111011101100011101000001001111011010000100100100111001101100111000001101?0110110100011101100111110001000010000001?1001001011000001100000????00001000011001001000001001?10110100000000000111010000000110000?00000000000011000000000000000010100000000000001111100100100100010000011010?1000100010011000000000?0101?000100000000000011??001001110000000001000001000?00110111111000110001000101001011100010010000000000?0000011100000010100000000001011000010011011000010100000?000100000?101000110100011000000000?000000000100000110000000001000??00?000000100000?01100000001?0????????00010000010100011011000000000001000000000011000000001001110001000000000?0010?0000001000011000000??0000000010011001000010010000001000100001000000100000000?00000?00100000000100000?0000001?00001?00000000?10?000100001000010000000000000000000100000001100001010?0000010000010000000000000000?0101000010?00?000000001?0000000000???00?00111010?00100000000?000?00??0?0????0000?001000010000000000110000000111000?001?000101000000000000000?00000??0???0000000?0001?000000000000000000110000000000000000??000010100010100001100000100100?00??000001101101000??011000010000?01000000000000000000000??0000000?00000000000000000000100100100?0?10??000???011?10??00??10110?1000000000010?000000000?1000000?0000001000010?0000000?1?00??000000?0010000001000111011010000?0110000?000011?0?000000000110000000?0000001000?00000?00000?000000010100011??0?1000100000000000?00000?000010???0001001???0100110000
Asfaltovenator	?000?0010001?00?0?0011011000??00100100100110001?00?0??01110000101100001????????10?1000?011010001????????110101?00??001??1??????????????????????0????0001000000000?00??00???101010?01??1100001001?0??????00????01??010????????0??0001???000?00?00??1??????01110?????0???1??11???0101????0?010??1?0011?001?101101???01100?0101?0??01?00??0??1001??????????????????????????????????????????????????????????????????????????1?0??????????????????????????11???????000??10??0???0??????????????????????????????????????????????????0??????0???0?00?????001?000?0???????0?100?????0?0?????????000??????????????0?0?00?0??000???0????0?0?0???????00??????????????0??0??????0??????0???0??11?0?0?1????????????1?1??0?0?0???0????11????00??0?1??1?????00??????1?0??0010?01?1?????????0??0???1?01???????0??0???1?????0?000??1??0?0???111???????00?????1??0???11??0????101???????0???????010??0???1??0??00?00????1010?0?????1???0??1???1??1???000???0??????00?0?????1?0??????1????????????????00?1?0?????????0??0??0?00???????????00?01????01???1??0??????0????0?????00?????????1??????????????????00??????????????????????????0?1?100?????0??0????0???????0???????1????0????0???????0??????????????0???0????????????00??????????1???1?0?0?????0?1???????????0?0????????????????0??0??1????????????0????0?????????????????0?0????001??????100??0??????????????????????0100?00??00?0??????10?????0??1??0?????00?000???????0???00??????0???????00??????00???????00??0?????0???1????????0???????????????01??????0?001???0????0???0?0????0?????????00??????0???1?????????0??????0?00???00???0?????????????????????10?????????????0??1??0???0???0????1???0??????????1???????????????????1????0?????????0???????????0?????1????????????????0????1??????????1?????0????????????11??000????0?????????0?00?0??10???00??00?0??0????????????????????1???1??????????????????????????????1????????????????
Ceratosaurus	1000000100011001010011000001000000010010100010110000100110100101010?00001000000000110000000000000?0?00?000000100000001?11?0?010000?0000???0????00??10000100001000?0010000001??0100100??100000?1110110001101000110?11001000100011101111000010010000100?0?011110010001000000000000001?0000101000000010???0???01011?????00?0?0??0010010????001???????????1??000000000000010010010000?00110111111010?1?000110??00?01101010011?1010?00010?00011??01000110110?00000111?00101101000?11001000111??00?000000000??10001??????????????00?0?????0?0000?00000?00?1000000?00?1010?0?00?0000010011?0?000000?110?0?100101000?00100000000000??1?00?00?10???0???0????01??0000100101??00?000?01??100?00?00?1?10????0??01?101??000?0??0000000010??000001110000??000110??00000?000101111?10011100?0?1?10100111111110001000??00?00?0??001000????0?010000?000??1??0001010101??0?00000?0??01??001010??01000000001000??0000?0000?010?1?1100?000001??01000001000??10?01?00001010?0?0000001000?0????????00001000110?0????0000?010000001?010000001111100000?01???1110000000000?00?0?0?0?00??00001110?011???000010?0100110?0?01010??10?????0001100?0100011100010100?0000???0?0??00000100?01?0?0010?00?001??100?0??????00000?000????10??000????1?0?00?000?????0?00?0?0001?00100011?01000??0000?00??0?00?0101000000000?00??????0??0??0????0???01000100000?01000000100?00?00?????0????00????0000?00?00?0??1??100000000??1000??11?001101?00001????0000000?000??????????0?????01??00?00?00000??00?00001000?00?0?0??00??00?0100?000010000110?0001?1?00?????00100000110000??0000000101100?00???00000?000000000?????00?0?0??0???0?000?0???000????0?01??000??10??0?01??0?1?10??????000?0?100010?000?00?0?????000?100?000??0?0000000000??110000?0?1?????00???00????000100011001100100??011010??0000?11??????0000?111?0000??00000?1000?000000?0??0?0???001000001?01?0?0??0000?0?100?00??0?0??100?10???00?1001??00?0??10000
Coelophysis_rhodesiensis	1010?0?1000010100100110110100?00010100100000000000001?0100000001??0?100010010001?01?1010000?0??000?0?1???00001?00?1?00010?01010?00?110?0??1???1?1?0?0?0000000?000?0???000?00?0000???????000?0????0?1?00010100?11000000?00?1?01100010?0?000100100??1000000011000100?10??0??1?0??0?00000?010100?0?00?0001101001011000100010?01100000000?000010?1??????011?000001??001??010?100?0010?000??11111101001001001000?000101?110110?00101?0?10100?1110010001101010?00??000???10??0?00??1??0?100???00111?0?0?0100001100?10??0?1100?01????0??????01?00001?00??000???101??0?111?0?00?????001??1?0??0?000??010???1?1111010?001000001??0?0??00010100??????0?00???0????1?0?1?0??00??0?1?11?00?10??00?000011???0?0???001???10?0?00000?0000100??00??0010000??0000????0?0?00?110?011?1?1000?11001?000011011?1111100?1?011????00?0001?00?00000010100??10000?????0?10??001??0?0?000000001?10???00?0010?01???0?000000?00??0?1?100????00??0??0???1???10??0000??10??1000?00001??000000????1???????????1?001001001???1?00?00000?0?00000???00?0????011?????1?????0??00?0?00?000?0???000000?0???11??00????010?0??011111?00????1?????0???000?0??0?000000?10?0??00??00???00??0???????1????0???00???000000??00??0???1??0?0?0??010?001???00????0??0000?????????0?000?00?100?0???0?000100???0?00??0????00??1010?0000?0??0???00??0??????????????0?0??00010??1?1?1000?0??0???0??????????00???000??010?00?00????10000??00?0000???0?010?000000?01??????00?00??0???0???000?101000?00?01??01?1?00??0??00??1??00000?0????0???00?001?0??10010111?10000?1?00??????0???00000?00???1??10??000000?00??000??0?0?0000?000??0????0000?0?1?0???0?00000?00010??0??10??0?00????0?????1?1??????10???0?0?00?0??11?00?1?????00??0?0??00????00?0??????0??00????1?0???0??0??????00?00000?????????10??000???????0110000?0000?0?00?110000000?00?000100??000?0?????0????????????????????10??10??0?000??0??0000???0?1?11?0??0??????????100???
Coelurus	???????????????????????????????????????????????????????????????????????????????????????????????????????????????????????????????????????????????????????00??0?????????????????????1?????????????????0??????????1100000001001??0?00101100?00?00?01??1?0?0?0?11????????0?????????00000?00001010??0?0001?0?1?????????????10??101????????0?????????????????????????0?0???0?000100000?0??0???0????????????0????????????????1111111000100??????????0110010111??000?11?1?0?1?11?00??011?1?0111?????0?1????0??????10?1??0???????????????????????01???????0?????????1???????1???????0?00?00??????0????1??011?00??0???0??0??00???0????????0??0????????????0?????0?????0?0?0?????0?????????????0????0?11??????0????????0???0?0?????????????????1?????0????????0????00?????????111???1110?????????0101?1??0?????0???0?0???0???0????????0?0?00?0?0?11?0?1??????????????????01?00???0????????01?0?????0?0?0??????000????????????????????????00????0?????0?00????????0????10?0??0?????????????00???0?????0????0????????????????000????????????0????????????0???100??????0????0???????1?0??0????0??????0????????????1???????????0?0????????0?????0???0??0?0???????0????001????0????????10???0??????????????0?0???0???????????001???1?????????????0???????????????1?1???????00??????????00??01??1???????0??????00?1?????00000?????????????????0???????0??????????????????????????????????????????0????????1?????????0??0?????00???????????????????????????????????0???0???????????????????0??????1?????????????0?0?????0???????1??????????????????????0?????0??????????????????0????????00???????????????????000??????????????????1????????????????????0????????01???????????????0???????????????????????????????????????????????????????????????1???????????????????0????????1??1?00???????????????????0????????????????????0110?????????????0?????????????0??0??0?0??????????????0?????1???0??????
Concavenator	00??00????????0?????1100101???00100100?0?010011?0?001?01101000110?1?????????????1??????1?11?0?0?????????????????????????????????????????????1??0????00?0?10000000?001????????111?????00????0??11?1?0?1????1???11???100??0??000?0?000???10?000?000???00?00111100101?100??0?1????0000????01010?00?000???????0?10????0???0??1?110???1?0???0??1000???????11??????0?0000000?0010000111?001??011101010011000100101000100111001??10000?001000101?1001?001??1????0???1???0?10????00??0??0?000???0?00?0000?0??00011?01?0?1???0?0?0000??0??0??00?????00????1001??00?1?00?10???1?00???0000??11??????000?1?????????00???????100???0?0?0??00???000?????00000?0?110????????0???0??0?????????10?01000?0111?????0???1??????0???0??1??0?001?1??0????11????0???0?0??????0???0?10?1????1????1???0??0??1?01??1101?0?????0??00??0???00?0??0????0??1?00?0??00?1??0???0?0???????0???0?000????0???????010?0??????000??0?00??1?1?1?0????0?????0?????????1?0?0????000?0?10???010????1000????????????????1????010??????01????0????????0??????????1???0000???1??0???????????????0??1??00???1??????1???0??????0?????10?????1????1???0?00?????00??0?0?001??0??0????????????00?0????0?????000????0????0??10??1???????0??????0??0?1???1?0?00????01???0??????????00??0???1??0??????1??010?0???0?0???????0???10?????010?0?????00?????0???????????0??????001????0??0??????0????0???????????0???0???00???0?1????1?10???000?11000?????0???01??0??0????0???0????0???0???00??????00????0??00????????01?1???0??01??0???????????1???0?0???1???0110?0????????1?1???0??0?1?????00??000????0????00?0??0?00000?00000?000?00????0???0????0???0??????0?0??0?????1???1????1??????0?1?10??1????0?????001?00?0??0?????????0???0??000??0??0????????0???0????0?0?????????????00??001?????????01??0???????0??????????????0???0?11000000??0000?01?00???0?0?????0??0?0????????????????0?0101????0???0??000???????????0?????????0?0???????
Dilophosaurus	10100001000000001100100010100000000000100010000??0?0?00101100?11010?100????0???????100001010000001000001?01000?00?0000110000010000000001???????0???10000100001000?0100000001?001000?????00001?10100??0000010011100000000011?01?01011?00000100100??100?0?001100000001000000100000001000001010000?0000??010?001011??0000010000100000100001000001????????100000000?00000010010?00001?00?00111111010?1??100100000?010?1100010000001?001000001110010001?010000000010110010110100011100??001111??01100000000000000010?1??1100?0110000?????00?000?0011?000?1000001?00?1000?0000??0000100110??0010000?00?0?00111?000?00100000000000000000100??0?0?00000?00?001?11011?0?00010?0001100??10000000?0011100??00?01?1?0?001000000?00110110??000001??00?0000000???001000?111?01??111001110000?0?1?101111111?10?01000?000000?000001?0000?0010100?0?0?0000??00110??011??00000000?0000?0001100??0100010000000011000000000?000??00000?000011????00000?000??0??010000??000?1?000000?000??????????0100010000000????0??????00???00????000?0?1???11000?11??1110??0?000000?00?010?0?00001000?010?000???0?00??0011111??00???10010000000000000000?00000000000000?0000??00?0???????100000?0?0010??00000??????0???1??000000000????10?0000????0?000??000?????000000?1000?000000000010?0??0000?00000?00?01010000000?0?00???0?????0???????0???00000000000?10101000000?00?00?????0?????0????000?000?00??0?????10??0??0111000?????100100000000?????0?000??000??????00??0???00????0??00?????00????00001000000?0?0??00??0000100?00?0100001?000?00?0?????????0?0001010000001011000?01000??????0?000000000000000??1?00?0000?????0000??0?00????0?1?000?1???0????00?0???001?1???????0???0?1?0???0?0??00???????000??100000??0?000??00000?0???0?0?1?0?????00?????1???0??10????????001?0??0?10000?0000000?00000???0?1?0000000?000000100??00000??0?00?0???000000011000???10???00??0000??0??0?0??????101110?01011?????001?0000
Dubreuillosaurus	?01000010000?0010100110010110001100100101??0????0?????011100?11001??0000100000000000000000010?????????00?000??00000000??000???01????0001????????1??10000000000000?010000000?????0101???10???1????11???????????1????????????0?0??01010?000?0?00?0??1???????1?0?01??????????????0????????????????????????????????????????????????????????????001????????11???00???00000010?1?000001?0010???????????????????????????????????????????????????????1?0010???0??0??01?000???????00??????1??????????????????????????????1?????????1???00??????1??0?00??????00?0000????????????0??0?0??1??11?0????000?????????0???0???0???00??000????????01?????0??0?0????0??0?010???0?1?????????0?10???0???000????????????????10?0?0??????????0??1????0???0?1???????00?1?01???????????01????1?????????0?0101?0????????0?11??????0??1???????????0??0??1??0??0???????0???0?0011?10???0???????????0?000?0??0?0???????1???0000????0?1?000?10???000?01??000?0???????????0?????0?000?0????000??????????????0?0?10?0?0001????????0??0????00???0??????0???10?1???1??1???0??????????????????0????????0??0000????????0??0?00??0??????????????????????0??0????????0???1????????????????????????0?????0???????0??????????????00???????????????????????????0???????????00??101???????0????????0??000??0????????????????0???0??0??????????????????????????????????????0???0????????????????????????1?0?00?00?0?????11000?00???1??0??00?0???0??0000?????000???0?00???????00????????????0??0??0???01??????1????????00????????????1?0????????001???0???1?0??????????00??011?0?????0??????????0??????00???0??00?00?0????00??0????????0???0???00?????????0???0??0?1??????????????0????????????1?????????????????????????0??????0???0?????1????????????0??????????1???0?000?0??????????00????00?????0?????????????????1?000000??00?0?????????00??000?0??????????????????0?1??????00??????????????0????????00????1???0?????????
Duriavenator	??1?????000?1????10??1??????0????0110??????0?????????????????????????????????????????????????????????????????????????????????????????????1??????????0000000000000?010??000???????1???????????????????????????????????????????????????????????????????????????????????????????????????????????????????????????????????????????????????????????????????????????????????????????????????????????????????????????????????????????????????????????????????????????????????????????????????????????????????????????????????????????????????????0?????????0???0??????????????0?0????????????????0?0?????????0???0???????????10?????????1?????????????????????????????????????????10??????????????????????????1??0????????????????????0???0???1????????0?01???????00??????????????????1??1???0???????????????0??0??????????????????????????????????0???????????1??????????????0?1?????????????????1????????????????????????000?01????????????????????????0?0??????????????????????????????0???10???????????????????????0?????????????????1?????????????????????????1?????????????????????????????0?????????????????????????0???????????????1??????????????????????????????0??????????????????????0????????????????????????????0???????????10????1????????????????0??0????0????????????????????0????????????????????0????????????????????0????????????????????????????1????0????????????????????????????????????????????????0???????????????????????????????????????0????????????????1????????????1????????????1???????1????????????????????????????????????????????????????00?????????00??0???????????????????????????1???????????????????????????????????????????????????????????????????????????????????????????????????????0?????0???0??????????00????01????????1??????????1?????????????00???????????00??00?????????????????????0?????????????????????????????????0?????0?????????????
Eustreptospondylus	101000?100?0100101001100??11??01???10?1?1??0????????00011?0000?????0??00100?0?0000000000000100??000?0000?????000000001110001?110??01?001????????????0000000000?0??01000000???????1???????????????1?0?000101?110100100000001??0100001?000000000000?10??0?001110?10?11??????????000010000010100?0???????????????????????????????????????????????????????110000??0?0??0010000000?000?00?0?01110101001010010000010010?101001100000010011000010??011001001110000?0101000101101000111?11?111?????0??000000000011000100????0000?0?0??00????0?0110????1?01?000100?00?0?10?????00??000?100??00???000?1?0010?000??1010?001?00??00?0?0000?00?011?000????000?0?1000?0??000?0?0?010?00?10??1?00?0?00?0??0????0?00??1010?01??0?00?000?00?1??0?10011?1?00?000?0?0100?000?10??01??0?1??11??0????0101?1101110?0001?00?100?0???0???00?????000?0?000?0000?00?001?10??011?11???0????0??0?0??0?00??11?0??0000?010??????00000???0?0010???000?11?0??001????????10?00?00?0?000????0???0?000??????????0???000?000?0??0?0???0?00???0000??0000???0000100?0??1???11?0100???0???????00??0???00?????10??0????0?0?0??0??0?????????1??10????????00????????0?01???0?10???????????????????10?00???000????000?0??????????0??0?000??00????10?0??0????010?00???0?????0?10?110?00?1000000??0?010??0??0?00??000???10???0000??0?00?????????0???????0?????????1001???0???0???0??????????????????0?????100??0?00?0?????110?0000???1?0???01100010000?000?????00?0?0?00?????????0?0?????0???010?????0?????0??000?0000??00????0?????0?10??0??01??0?1??0?0?110??????1??0000??0110001???0010??0???????????000????0000????????00??0?00?????000????000????????0000?0????1?????0?????1?1?0????01?0???1???????0??00???????0?10??00?00????????????10?0???0?????0??????????0???0?00?10??????????000??000?000?0?????????????????11000000??00????????0??0??????00?0???000100000?1??0?1???????????0?????0?0??????????????1????????????000?
Guanlong	1000?0?10001000100??11011100??001001001001101111000000011110??111?101000100000??000011000000010?0?0????0010100000??001??000??10?10??1??1????????10??0??00000?0000?0?000???00?11101??????00000?0??0?0????????00?10000?0?0?0??10??01?0?0?0???0???10?1?00???0111??10??10??1??1???00001??00?1??0??0?0001?0111?011010??010101010110?1111001?01?1001????????110?00????010000?010??0???0??0????111011100111011000?110010111110111100?0?0010000??010011111011110?00??10????1?110000011??11?1?1?????0110?1?00?0??11?0110?1??10?00011???00????00??10?00???0?0001000?1??0?10?1?1000??00?00?1?1??????00??1??00?0?0?011??0?0?????0011?00??00101??0?01??00000?0?01???0101?00??????0???11?0???0?00?00?001?????????0??1??1?0?????100?0??10????00????1???????000????0?1?0??000??1????1??1??00?1?00?00?01?11?????1?1??000???00??00?01?000?0?0101?0??1?011???????0?1?001??????0?01???????00????????0??0???0??1?????0?????1?010?00??0?011?0??????0?0??1000??0??000?0???0???10??000??????????????????1??00??0????0?0???0??00????0???0???????00?01?????1???????????????????1????0??0???0????1????????????0??010???0?1????1?????????1???0????0?0???????0??1????????????00??????1?00?0???????0???000??0???0???1??00??00000????10??010????????00?001??????0?1?????0??????00??00???0??0??000???00?0??1?0?????0??0?0??000?????????????????????????????????000??0??0???????????????0????0?0?001?11????????00???0?0????????0??0???0??0??0??????000?0?0001??????001?????00001??1000?00010??0??0??????????0100110?????1?10010?1?10?0011??00?????00?01???00?0???????????00??0?0??0?0??????0??0?00000000000???100??00?????1?0??100??00??????????1111?10?1????00???????0???00?0001???1100?0000?010???1????0???0??????0000000100?0????????0?1?0??????????????0?000????????????0????????????????11?0?000????00110000000?00?00?10???000?0?????0?1?00???????????????10??1?????1?0??0????0??1?????11?0??1?????????0??????
Haplocheirus	100?1??100?010100000110110111000110100?01110001000100001???00011110?10101??0??1????1?000?000?00??000???001010??????001?10?0???001??0???1????1110?10?00?0?00000000?00?01?0000?001?100???100000?10?0?????????????1??000???1???0???11?0?0?00????1??0?110010?01100010??100?1??110??00?1??0??1??00?0?0001??01???1101???0101010?0110?11??101?0??1001????????110?00????000???????00?00?0??01??01??01??1?1?0001?0??10??11010?0111?010000001000001111011?01?011???00??1?????1???000??????11??1?????00?1??0?0???0??1?0?1??1?????????1???10????01?????01??00?100?101?1??0?1??1?000?1?????00?1???0??10?0?0??0??0?0?????0?0?0?00?000??0???000010????0?000000?0?11?????0??0???001???????????10??1??0?101????0???????1?1?00?0?0?????????0????00????1??0?????00??0?0?1?0???0????????????????1???0????1?0??10????????00??0100??00?????0?10??1?000????1100???0??1?1??01??????010?00?????1?????????0?????????0???1????????0??01?00?000?000?????1?11???000???0?11???01?10????0?00??????????????????01??10?????????1?0?0??0?????????0??????0????1?1??1???1?????1???????1??0????00??????????1????????1?0??????1??????????1??????0???0???????0?00??????0??1??1?00??????0?????????0??0????0???11??10?????????????0???0???1???????10????1000?1????????00?0??????1????????110?01??0??????000??????0??1?01???????0?0????0?????????????????????????????????0????0??0???????????????0???0????00??10????????0??????0??????????1????0?????0???????00?????00??????00?????????????0??????0?????????????????????????????????0????1??0??01?1100?????????0??0????????????????????????0????????0?00???0000?0000???0100?00?1?????0??????0??????0?0???11?1??001???00?0??01??00??0?????0???10???100??0??????????0???????????0??00?1??0???????????1?1?????00?0????????????0????????11????????????????11?1?0?0??????110000000?00000?1000?000?1?????0?00???????????????0?1?????0??????0?0????????????????0??0????????????????
Magnosaurus	???????????????????????????????????????????0????????????????????????????????????????????????????????????????????????????????????????????????????????000000000?000?010??000???????11????????????????????????????????????????????????0?0?0?????0?????????????????????????????????????????????????????????????????????????????????????????????????????????????????????????0???????????0??????????????????1??????????????0?????????????????????????0?????1100?0?0?0?????01101???1????????????????????????????????????????????????????????????0????????????????????????????0?????????1???????????1????0?0??????????0????????????????????????????????????????????0??????????????1???????????????????????????1?00??1????0????????????0????????????????0??1???????????0??????????????????????0??????0???????????0????????????????0?????????????????0????????????????????????????????????????????????????????????????????????0??11??????????????????????????0?????????????????????????????????0???0????0?????0??????????0??0???????????????????1???????????????????????????????????????????????????????????????1?????????????????????????????????????????????????10??0?????0?????????????????????????0????????????????????????????????????????????????00??00??????????????00???????????????????0?0?????????????????????????????????????????????????????????????????????????????????????????????????????????????????????????????????????????????????????????????????????????????????????????????????????????????1???????1????????????????????????????????0???????????????????????????????0???????????0??????????????????????????????????????????????????????????????????????0???????????????????????????????????????????????????0???????????????????????????????????????????????????????????????????????????????????????????????????????????????????????????????????????00??????????????????
Marshosaurus	??00?0?10000?000?1001101?00?0?00?00?0?000??000????????????????????0????????????????0?0????010???00??????0????????0??01?10???????????????????????????0100000000000?0???0000???????1???????????????1???0?00??11?01??1??????????0???0010??0?????0???????????01???????????????????????????????????????????????????????????????????????????????????????????1????????????????????????????????01111100????0101?01?000?10?1100111?010???001001001110????????????????????????????????????????????????????????????????????????????????????????????00??????0??0???0??1??0?1??????000???????????0????0??????0????0???0?????0?????00???00????0?1????????????????1??????????????????????00???????0??????????????????1??????????00??00??1????????0?1?0??????0????00????????0????????????????1???????0???1?0?????????0???0????????0?????0????????????0?0????1??????????1???0????0?????0?1???????0?????????????????????1???????0????1?0?????????0????????0??????0?0?0?????????????????????????????00??000?????1????0????????????0???????????????????????????????????????????1??????????????????????????????????1????????????????????????????????????1??????????????????????????????0???0?????????0????????0??????????????????0????0?0000??0???????010?000?10??????????????0?????0?0????????????????0?????00???????????????????????????1???????????????????????????????????????0????0??0?????????0???????????????????0100???0???0????0???????????????????????????????????????0???????????????00????????????101?????????01????????????????????01010????00?????1???0???????????????????00?????????????0????????????????????????1??1???0????1?????????????1???????0?11????????????????????????01????????????????????0?0????????????????????????0?????0??????????0???????????????0??????????????1?000000???????????????0??????????????????????????0?1????011?1???????????????????????001??0?????????????
Megalosaurus	?????????????????????1?0??????00?001?0?????0????????????????????011?????????????????????????????????????????????????????????????????????????????????000000000?000?001??000???????0????????00??0??100???????????1??1?0????????0?001010??00?00?00???1???0??11110010?010??0??00??00001??0001010??0???????????????????????????????????????????????????????1?100?010?0???0110??0?0?100??0?0?01?11?1?001000011010010?10?101001100??011??11?010?11?0110010??111000?11????????????????1??1?????????0???0000???0?11???????????????????????????????0?0???????0???0??0???????????0??????0101????????0?01????0??????1??0???0100???0????????00?0?0??????????????1???????0???0?????0????1?????0??0??0???????????????1?00?????0?????????0????0???0???0????????1??10???00?00???????????1?000?????1???01?11???????????0??0?????????0?0???????0?0???0??00????11?1????????1??????????????0???????????????????0?????1??101?????????????????0100????1????????1?0?1??0?0?000?????1??0?0?1??????????0????00??01?0??0????????0?????????1??????????????0????????????????0?1?????????1???0???????0?00??????0????0???????1?????????????????0??0???????????????1?0??????????????????????0?????0???000?????????????1??0??0?????????1?????0????0?0000?0?0?????0011????1??11001?00??0??1???0??0?00????????1???????0??0?00?0???????0???????0??????????001???0???????0????????????????????????1????0?????????????????????1?????????0??000??????????0????????0????????????????????????????????????????????0???0???00?????0??0?00???1???01????????0???????????0001???????0??01????0??????????????????0000?????????0??0????0???0??0????????????01?011????????????????????1?0??0??1?0??????000?000?????0???0?1?0????????????????????0???????????0??????????0????????????????????1?????01????????0??????????????11000000????????????0???0??0??????????????????????0?????????????????????????????????00???00?????????????
Monolophosaurus	100000010000100?0100?1001011000010010000011011100000101101100110111?100010?0?10001010000101?000100000?00100001?00??1111?1???010?10???0?????1???????10000000000000?0000000001???100110?010000100111?01001111100011?1?0?01001??01001010000000001010010??0?00????????????????????????????????????????????????????????????????????????????????????????????1?0000????????0110?1??0??????0?1?0111111100100101100?00001001010011?00000100100000?0?0??????????????????????????????????????????????????????????????????????????????????00??????0??0?00??00??0100000???0?1?0??1?00????0?????1?????0000?1???????0??100??0?00?????0??000?0??0?0?0000??0???????0????11?0?10??????0???1?00???0?????0?????1??????????1????0?????000?00000?1??0?????1????0??100?????0?????0011?1??1???????00?1?10?01?0?0?11???00010?0???0??1?0??0?1000??????01??000?0??????100?010011??????0????0?????00?0????010?000?????1???0?00????0?0100?1000??0000?1???000?????????0??????0?100??00?????????????????????0???00?0?1001??1???0101?0?0??00????00????????00????110?????0??????0???????????????0??????1???0????0???0????0011??1?????1????????????1??0?00000??1?????1????0?????????????????0???????01??00??0????0??????1??0???000?0??????????0??0?0?0?00??0??????00??0?00?0??0????????0??00??0?0??0???0????010?????00??0?0??0???????0???????????0?000?1001???????00000??????????????????????00?00?0??00???????110?1?000??1????????000100?0000??????0?0??0?000???????????????????100?0??00000??00?0???????????0???0?????????0000??0???0011??00??????0??1?????00010?1???00?0???0?0?????0?0????0?0?????000??00???1????0????????????0???10??????????0?10?10?0??00?0?????000?0??0??0?0???11000???????????????000?000?????00?00000000?0?0???????1????????????1???100001??????????1?00??????????????????????????0?11000000??00?0?????????0????0??0?????000100???101???10?01?110????????????????????????0?1??????010???????
Neovenator	101000?10000010?0100110010110?00?001101011100101?000????????????????????????????????????????????????????????????????????????????????????????1???????0000100?00000?011??00????????0???????????????1?1???111?1??0???11?0?0001??010000110?0??001001??10????00??10010??1??????11????????????????????????????????????????????????????????????????????????????000??00?0000?0?000001?????0010?01?1?10??0???001?0??01??1??11??0110?0000100100000?010011111001110?001?10100110110100???1??1?????????0??00010?0???10100?0?1?????0?0?10??00????0???10?????00??0???0?????0?1??????00??00???01???0????0?0????00?000???00???01?00??00?0???????0????0??????000???111?????01?????0????????00???????0??1?0?1????????0??101??00???0???0?0?00????0???0?1?0?????00?0??????????001???????1?001?0??1?10????0???????0???????0100????0???????????00?0??0?0?0???????10??0????1??1???0????0??0???????????10000??111?1?????00???00?00?????????000??0?????00????????0??00??0?000????????000?0????????????10??10??010?10???1???0??00????????0????0?0??????0??????1110???????1???????????0?0?1?00???1?????????????????00?????????1????000?0??0???????????????????1????????????????????10?0?????1011110?0?1??1??????????00?0?????1??0??0???0????0110101??1?????0?110???101?0000011?????10??0??0?00????0??010???001?0?0?0??????????0???????0??????????001???????0???0????????????????????????1??????00?????0???0????????1?????????0?111????0???????0?????????????????????????????0????????011?????00??0?0??0??????????????01?00??1????1????????0?????????0?00???????10???0??0??0????????????00????000?00???????0??0?00?????0???????????????10??1??0??0????????????????0??????1?1???1??01??001?0???????00???????00??????????????0???????????0??????????0???1????1??????????100????11?0??????0????????????????????????00??????00????0??00????0?0??????????????0?1??????????????0??0?0???0???????00?1?01?????????0001
Ornitholestes	000100?000?0?0110?1111011110?00010010010010??00?00?001011?0101111100000?0????0100?010??0000000000100??001?000???0???01??0?0??10???0?1?????????1?1???0000000000000?0000000001?101100????11?001?1010???????????1110001000?101??0?011?0?0?000000001??110???00?1??????????????????00000000001010??????0??????????01?00010???1??????????????????000????????1?000???0?0100???0010?10??0?001?10111010100101011000?1100100111001??0100000010000010100???????010???0?0??0????????????????1??????????01?0?0?00000010101?0?????1?0??1?0??0?????00?010001?10???00?000?1??0?10???1000??1????0?11?????1000?10?1????0?010?0?0?0????0000000000?011011000??0??00?0?1110?0???000??000?0???1??0??10?0?0?0?00??0????0??0??1????0?000?00??0??00????0?????1?01?0??00??????0??0??00??01??1?1?????000??10?01?0001110?00????0?11??101?000?0???0?0????000000100100???00??0??001????0?0?????????0????????0?00?0???0??0???1?001?0?0?00000000???0000????0100????0????00?????011?0?0???0?000???????????????010?0?0?00?????0?0???1??00????0????0?????????10?10?010?????0??00000?00?00??0??0?0???????110??0????0???0??0?00????1?1??1???????????0?0??0?0?0?0?????00?00???0?00??000???00001?0??????00????0??0???0???????1??000?00000????1?0???0010000???0???????0?0????????0?????0???????0??000????0???0?????????????0??0?0?????0?1??0110100?????0????????1???0???00??0??????????????????0????0?0??00?0?1???????00???000?1?????????00?00000??00?????00???0?001??0???????0?????0??001100?????0?????0??????????0??00???????0??01?????1??0001??00?????????????0?00?10????00???00?0??0????0???????0?0???00000000???0????0????????0?0?0??0?????????????010??00????0?0???0???10?????00?????1??????????10????????00???0??????00011?1?0000?0?????0?1????????????????000??1??????????????????00????0???????????????0?11000000??00?0??????????0??????0?????00110?001?01???1????????????000????0??1?0??????0??00????????0??????
Piatnitzkysaurus	10??????????????????11?01???0?0??0?1?0100??0???????????????????????????010000?0000?????????????????????????????00000011?000?0100110000??????????????0100000000000?001??01????????????????????????1???1000?10110100110000001??0100101000000000100??10??0?00111001010100000011?000001?01001010000?001???????????????????????????????????????????????????110?0000???????010???01??????0???01?111110?1?0001?00?00001???010011?100001001000001110010001001110?00??10????10110100?1????1?01??????0?0000000000000100?0?????????????0???????0?1?00??????0??0?01??01??0?10?????00??0?00100???0???00????0?00?00?????00??0??00???0?0?00?0?0??01???0??????00???0?1111??000?0?????00???0???1??0?0??????10?0??0???????1?00???0?00??0???0????0???0???0????0???1????0??00?0???????1??????100?????1???0??11?????????0?????????0???0?0??????0?0?000000000????11?????????11???0??????0??0????00??01?00?????0?1?????00??????????0???0??000??1????00000??????0??01??0?0?0???0???0????001??????????000??00?0?0??????0???0??????????0??00????0?????0?0??????11?0?0?0001?0????0?0??1?0?01????11????????0???00?0?????0??????10????????????1????????0?01?????1????????????????????1???0?????0???00?1?1??0???????1??0??1???00?????0???00????0?0001?0?0???????10??001?0?1001000???1?0??????0?0?????????10??0000???0?0??0???????0?????????????????1001???0???????0????????????????????????1????0???????????1?????????1??????????01000???0???????0?????0??????????????????????0??????????0???0?1??1???0???????0??????0?10?000??1????1????????0?????????0??1??????1000?000????0???0???10??0???0???000????????????0?0????????????????1?????01011?????0?1?????0?????1?1????0??000??????0?0??00?0???????00??1???????????????????1????????????1??????????0???0?000????????????0??????100????000??????????????11000000????????????????0????????????????????????????????????1??????????0????0?1??????????1???????1?0???
Sinraptor_dongi	1000000100001001010011001000000010000010001000100000101111100010011?000010000000001110100?1000000100010000010110001011111?0?0101100000000101101010010000000000000?0000100100??011101000100000011111011001111100110110001011100100101000000011001001000000110??0100010000000?00?????????????????????????1???????10????00??????0110110????111001100000??110000?0????????10?1000??????0?0?0111111100100001?010000010?10110110?00011001000101110011011001111000011011001011010001110110011111000110001000000101001001011000001100?00????0?0000?0011000?0100000???0?101?01?0001000?00111010??0000110000?0000?000?00000000?100000000??01010000?00?00000?10?1?01??100??0?100?001101??100001?0????11?0?00000?11?1?001????000000000110?0?100111000???0001??000?0???001001111110101100?1000101?010?110?000010?000000?0?0??0?101000?0??01?000010?0011?110?010011?010??0????0?00?00010000001000000000000110000???10?00000000010000001000100?00??00?0001010000010??10??0?????0????????????00??00?0000000?1?0?10000000?000????000?0?0??1?10???110?111000?0???00?0??00?0??1?0?0??000?1????0??00??000??100110010???11?000000010001?00?00000?01??00?00??00000??00????????10000???000000000001??00000???1??0?00000000000100???0??100?0000??010????00100100?00?10010010?0?000??0?00?00??0??0?010???0110?00?00?0???????0???????0???00000?0001?0?010?000000?00?00???0??????00???00000?00?00?0?0??0110000000?11000??01?00?101100000????00100?0?0001?0???000???????01?100000?00000?00010?000??00??00?00000??0000101000101?00011?00001?00000?01??00001100?01000?10?10000??0?0?0100?0?0000?0000??000?0000??0?0?00???00?1000?000???0010011?101?0?10?00000??01101????1??0?1???11001???0000??0???0000001000000?0000001000010?0???0?0?0?0?????00???10?00000011????????0?000???11?000????0?????????0000011000000??000000???????00??00000?0000000100000101?0?1000?00?001?0000?00?0??0?0??????00?1000???01??1?0???
Torvosaurus_gurneyi	????????????????????01?0????0?00101100?0???0????????????????????????????????????????????????????????????????????????????????????????????????????????????1???00000?0?1??????????????????????????????????????????????????????????????????????????????????????????????????????????????????????????????????????????????????????????????????????????????????????????????????0?0???????????????????????????????????????????????????????????????????????????????????????????????????????????????????????????????????????????????????????????????0?????????0???0????????????????????????????0????0????????????????????????????0??????????????1?????????????????????????????????????0?????????????????????????????????????????????0????????0????????????1?0????????00??????????????????0??1???????????????????0??0?????????0????????????????????????1???????????0???0???????????0??????????????????0?????00?0??0?1??????????0?????????????????????????????0?????????????0???????????0??????0???11??????????0????????????????????????????????????????????????????????0???????????????????????????????????????????????????????00??????????????0????????????????????????????????????????????00????????????????1???????????????????????????????00????1???????????????????0????0???????????????????????????????????????????????????????????????????????????????????????????1?????????????????????????????0????????????????????????????????????????????????0???????????????0??????????????10?????????0???01??????????1??????????0??????????0?????????????????????????????????????000?????????????0???????????????????????????0???????????????????????????????????????????????????????????????????????????????????????????????????????????0?000????????????11??????????????1?????????????????????????????????????00??000????????????????????????????????????????????????????????????1?????????0???
Torvosaurus_tanneri	1010000100000000010001?0??110?0??01100101??0????????1?011?0001?0110?00?????????????????0?1010?0?0?0?1?00???00???????????????????????????????????????0000100000000?001????????????0???????????????1?000?11010011100110000001??0100101000000000001??10??0?001110010101000000000000001?0000?010000?001????00??11011000??00??????0??01?0???????0??????????1?1010010?0000011001000000??01100011101100010000110?001001001010011010?01000?100001010011001001110100?11000001011010001110110011??1?00????0000000?01100?????????????????00????0???00100?1?010?1???0?0?00?10???1?00??00001011??0??0??0?1?0010?000001000??00?000000?0?0000?0??01??0???????00?0?1?????0?0?010????1000??00??100?10?00?1?10?0??0?0???101??01??0000?000?00????001?0?1?1??0??0??1??100?000?00?001??1110001000?011?1?0?0101100000?1??00?10?00??0??0????????00?0100?000?00?1?111?10??0?1??00??0?0?00?00?0?01?????01000000?0?010??0010???10????0??10???000?0?????00100??00??1??00?00?0?000???001?00?000???????1??0001100??11?0??0?0?????00???0?0????00??0?0??000010??1???11??100000001?00??10?0?00?0000?011?0?00???0?????00??0?????0???10?00??????0001?0??0?0?0??1?0?00100?0?00?????0???????10??1??0000??1000001??00??????1??0??00????0???10??000????00000??00??????0?01?1??101?1000000??0?000??00?0?00?????0?01010?00001?0?0??????????0???????0???0?????0001???0?010???00?00?00???0???????0????0100??0?00?0??????10????????1?0??????00?11?????0?????000?0????0???????????0?????????0??????????1?????00?0?000?????0?000????0??00001?01?0?01???0??1?01??0?????0000?10??0?010?001?00?0?0?0????????000??0000000?0?????0??0?0??????0000??00???????????0???0????????????????00100??0??100?0?1?0000??0?000?0???0?01100?00000?0???0???????0?0???0?????0??????????0??????0?1???????????01?0?01100???0??1????????????0?11000000??00????1?000??00????????0???000100010?1????00????100??????0????0??????????????1??1?????????????
Baryonyx	?00?00??00101100?00???0???111?????????????0010?0???01?011?0101??????????1???0?????1?????????????0?00010??????10?001001100??0011?10??00?1????????????00?000000?000?0?1??000???????1000??1???????1?110?1011?10010110000000010???101101?1?0000?0000??10??000?111?0?0??10??00?1?0?00001??00010100?00001????????????????????????????????????????0011????????????????????????0???00??????0??????1????????10?1??1?0??????1?1?0?0?0???????1000?0?1???1??0100?111000??1?0?0???????00????0??????11????????????????????????????????????1011?????0?0?0??????????1010?00????1?1????00??10001??01??0??0?001????????1?1?0010??1?00??010????0??0010???0????????????1?10?0??0?0100??00?0???1????????10110??11?10???????1??000???0???010??0??1??0?????01???0?000??000????00?110?0?111???0?11101?0????0?1101??00000??0?????0????00?10?0???0000?0?0????0000????01??0?00?1?????0?????000??0?1??01??000?0100?0??1?00???????????10??10?0??0?001???1100??0?????????????00?00???00??00??1??0??????????010?110??00?0????0??0?100??0??01000100?0?0??0???0???1??????100?0?01?1?0010?0???????0????11????11??0?0??0?0??0110???????100????????111????????00110?0??????0??0???0?000?100?????0?????0?0100?1?1???0???0?????1????1??000001??1??0??1?0?0?0??1?0????????0?111011?11???1?00?1??0??0??0?000???????10???000?0????0????1????0???????0???0?0???1000???????0?000??0?0???????0???????????00??????????0?????00??0????10???????0?0101???00??0??0??0????0????????00?1???????01?0???0???0?01?????0??0?00?00??????????????????0??01?0?0?1??0???0???0???????11????0?0100????111??0???00?0??10??0????0?0?????????01??0000?1?00?????0????00?0????1??01??????0????0???0?101?????????????1???0000?1??0??0???00?10?10???????????0?0???0????0?0????0??????????0???????????0????????0?0??0111?????????????????0000???????????11????????????0??0?1???1???10000001011??0?100?0????????????????????0??0????0?1?10??????0??????
Ichthyovenator	?????????????????????????????????????????????????????????????????????????????????????????????????????????????????????????????????????????????????????????1????1?0???1????????????????????????????1?1???11?1011011011????000??1101101?1?0000100??0?10??0?01????????????????????????????????????????????????????????????????????????????????????????????1?0?0??0???????100?0?00?01???0?1?01?11001001?100110100000100111101100011?1001000000010????????????????????????????????????????????????????????????????????????????????????????0???0????????????????????0?1???????0??1?????????????????????0???????1??????0??????0???000?????0?1????????????101?1?????????????????????????????1??1????1???????????????0??????0??0?????????????????????????????1?????????????????0????0???????????10?111??????????0??0??????????????????0?????0????0???01?1?????????????????0????0????????0???0?????????1?????00??????????????????????????0??????????0?????0????????????0?0?10????????????1??????0??????0????????????????????0?????????????????????????????0???????1???????0??????1???0???????????????????10???????????????110????????????00?????0??????????????????????0????????10001????0??????01???????????????1??0?????0?1?0?0??????????00??????1?1?0????????00?1????0????????0???01????00?????????????????0?????????????????10?????????????0???????????????????????????????????????????????????1?????????1??0?0????????????????1?????????????0?????????01?????????????????0??0??????????????????????0???????????????????????????????????????10??????????????????????00?????????????????????01??????????????????0????1???1?????????????????101?1????00?0????????????????????1??0????1??????????????????0?0????0???????????????????????????????????????????????????????????????????11000000?????????????????????????????????????????????0????????????0?????????????????????????????0????001
Irritator	?00?00?10010?1?0?00?10001011100110110010?00010?0000010010110010?11???000100?00??0?11?000000??0?????1????????????0010011?00??011010??00?1????????????????11????100???1????????????????00??0001?1?????????????????????????????????????????????????????????????????????????????????????????????????????????????????????????????????????????????????????????????????????????????????????????????????????????????????????????????????????????????????????????????????????????????????????????????????????????????????????????????0011??????0??0?00??0????1010?????????1??0?????????????1??0??000??????????1???0???0??0?????1????????????????1??0?????????????0???????????0???1??0?????????1????????????????????0???????????????1???????1???1????0?0??0??????????10??1??????????????????00??????????0??1??0???0??0???????00????????1??1???0??????0?0?0100?1?1????0??????????01?101????0?????????1????100????0?01000???0?????0???????????????????????????0???000????????????????????????0??0???????????00?1?0?10??011????????????00??????0?????1?????????????0???????????????????????????0?0????1???????0????????????????????0????????????1????1??????????????????????????????????????1?0???????????00??0?00?????????????????1???????????????111???????????????????0?0??0???0????????????????0????????????????????????0????????????????0???????????????????????????0?0??01?????????0?0????00?????????00?0??????0????????0?00??1?000?????????1???????01????0????00???????????????????????????????100?????????011??0???????0??0????11?0100?11???????11?????????0????1??????100???01????????0????1?0?????0????????????????????10?0???0?1???0?????????????????1????????????????????0????1??????0??0?????????????????1???????????????????00?0?????????0????????????????0????????????0???????????11?0??????????0?????????????????????100???1?????000????????????????0?????????????????????0????
MSNM_V4047	??00001?001?1110?00?1?00101110?1??10??10010010???000????????????????????????????????????????????????????????????????????????????????????????????????????11????100?????????????????????????????????????????????????????????????????????????????????????????????????????????????????????????????????????????????????????????????????????????????????????????????????????????????????????????????????????????????????????????????????????????????????????????????????????????????????????????????????????????????????????????????11?????????0?????????????0????????????????????????????0????????????????1???0??0?????????1?????????0????0?????????????????????????????????????0?????????????????????????????????????????????0??????????0?1?????00??00????????110?????????????????0?????????????????????????0???????0???????0??????????????????????01???1??????0???????????1????????1?????????1????101????1?01???????????????????????????????????????????????????????????????????????1????0????????1?????????????????????????????????1???????????????????????????????????????????????????????1?????????????????????????????????????????1???????????????????????????????????????????1?0???????0????????????????????????????1?????????????????1????????????????0??????????????????????????????????????????????????????????????????????0???????????????????????????????????????????0???????????????????????????????????????????????????????????????0????????????????0??????????????0????????????001??????????1?????????????????????0???????????????1??????????????????????00????????1????0??????????????????????????????????0?????????????????????????????1?????????????????????????1???????0??????????????????????????????????????000????????????0???????????????????????????0????????????10???????????0?????1??????????????????????1????????????????????????????????????1??????????????
Spinosaurus_type	????????????????????????????????????????????????????????????????????????????????????????????????????????????????????????????????????????????????????01?011001?100???0?1000???????000???1?????????1?0??????????01001?0?1?01?????1???1????0001100???10??1001???????????????????????????????????????????????????????????????????????????????????????????????????????????1?0???0??0????0?0????????????????????????????????????????????????????????????????????????????????????????????????????????????????????????????????????????????????????????????????????????????????0??????????????????0????????????????????????????10????????0?0??????????????1???????????0????????0???1????????0??????????????????1????0???????0??????????0?????????????????00????????????????1???????1??????????11?????????????????0????0??????????????0??????????????????0??????????????????0???01??????0???1?????????10???????????????????????001???10?0????????????????????0??????????0?1????????????0???????????0?????????????????????0?1?????????????????????????????0??????????????????????????0????0???????????????????????????????111????????1???0???????????????????????????????????0??110????????????????????????????????????????????????????????????????1????????????01?????0????0?????????1????000???0??0?????????1???????0??????0????0????????????0??????????????????????????????????????????0??????????????????1??0?????0????????????????????????????????????0?????????0??????????????????????????????????????????0??????????????????????????????0?????????????????????????????100??????????1????00?1??????????????????????????????????????0????1?1?1????????????????????????????1??1?????1????????????????????????????????????????00??????????0??????????0????????????????????????????????????????????????????0?????????????????????????0?????????????????????????????????00?1?????????????0?1
Suchomimus	?00000??00101100?00?1000??101001?11100101??010??00001??????????????????110??01110?1????????????????0?????????1??0?10011???0?011?10??00?1????????????00?000000?000?0?1??00????????????????????????1?0?1??1?10???1??10000?0?10??10110101??000??00????00?000111??0101110?00001???00001??0001010??00001??????????????????????????0?????????????001??????01110000???????????0????0??0???????01????1?0????0??????0?????????10?0?00?????0100000011001?00100111?000??11100010?101?0?1????00?????????????????????????????????????????1111????00?0?0???????????010?000?0?1?????000??10001?1?1?00???0?01???00???1?1?0010?01?000?01????0???0010??0?????????????????00??000?0?????0?0???00???0??1?1?01?10?10???????1?1?000??0??????0?10?1??0??01?1?1??0?0?0??00????000?11??0?1?11100???001?00??0??1?????000?0??????1?0????00?10?0???0000?0?0?0??00000????1??0100?1??0??00????00?????1??01???00??1?0000?1??????00??00?0?0?0???0??0?0????01?0???0?????????00??????0???00??00?????0??????????0?0?110??00??????0?????0???0???11??1?000?0?????0????1???01?1?0???0??1?10?0???????0?0?00?11???01?????00?000??0111?????????1?????????1???0?????0??10????10??0??0???00000?1?0?10??0??0??0?01?0?????110?0?0?????1????1??00000?????00????010001?1?0????????0??110????10000??0?1??0???000?00?0?0????10??000????????????0????0???????0?????0??01000???0???0??????0?0???00??0???????????0????1?0????0????1?0??00?0?100???00??0010?????????????0?????0????0???00?1?010??00??0????0????01?????0???000??0?0??0?????????100?????1?0?01???0????0?0??????0?11????0??1000????11?00????0?01?10???0????00?????????????000????000????0????0??0?????10010????10????1?????101????0??????0?1????000?0??0??????0??10?10???????0????????1?0???000????00????0??????????000?0??????????0??0?01010????000?????????000????????????11?????????????????1???10?00000000??11????10??0??????????0?00?????00??0???00?1?10??????0??????
FSAC_KK11888	???????????????????????????????????????????????????????????????????????????????????????????????????1?????????????????????????????????????????????????????????????????????????????????????????????1??????????????????0????????????100????0???????0???1????1????????????????????????????????????????????????????????????????????????????????????????????1???????00001001000000?0000?000000111000?0010000?000??00?10??10?001?0?????0?10000???101100010?1110010?111????10???100??0???1010???1??00?????????????????????0?0?0?01?0????????0?????1?????????????????0??1???0?????????????0??????????1???????????1????????00?????????????????0????????0??01?10??????0??0??0???????????????1??????1?1????000?????0????????????1????????????????????????????????1????????0?????1?0????0?????????????1???????????????????0????????0??00???????00???????????????????????????0??????????????0??????1???0?0??????000???????????????????????????????????????1??0????00????1?010?10??????????????????????????0?0?????0?????????????0??????????0????????0????????0???????1??????0????0??1011????????????????????10???1??10101?1????1?????????????00???00???????0??????????1??0???1???????????0??0???????1???0???????????1?????0????0????????1?????00???????????1???1???0??1????0????0????0??010???????0??????????????1????????????????????????????????0???????0???????????????????????????????????????????1?0?????????00??????0???????????????????????????????????????0?????????????01??0?0???????????????1????????1???????1?????01???????0?????????0?????????????????????????00??0????000????0????????????????0??0??????????0?????1?????????????????????1?????0????????????0?0???????1?0??????????????????????????????????????????????????0??????????????????????????????00????????????????11000000??????????00????????????????0100000?1011????????0??????????0??0?0???0??????????1?????????????001
Sigilmassasaurus	?????????????????????????????????????????????????????????????????????????????????????????????????????????????????????????????????????????????????????????????????????????????????????????????????1?????????????110??00????0????0110101???00??00????0???????????????????????????????????????????????????????????????????????????????????????????????????????????????????????????????????????????????????????????????????????????????????????????????????????????????????????????????????????????????????????????????????????????????????0??????????????????????????????????1?0?????????????????????????????????????????????????????0??????????????????????????0?????????????????????0???????0?0?????????????0?????????????????????????????0????????????????????????????????00??????????01??????????????????????????????????????????????????????????????????????????0??0???????????????????????????????????????????????????????0???????????????????????????????????????????????????????????????????????????????????0?????????????????????????????0????????0??????????????????????0????????????????????0??????????1??????????0???0??????????????????????????????????????1?0?1???????????????????????????????0??0????????????????????????????1????????????1????0???????????????10?????0???????????????????????????????????010???????????????????????????????????????????????????????????????1???????????0???????????????????????????????????????????0??????????????????????????????????????????????????0????????????????????????????????00???????????????????????????????????????????????1????????????????01?????1??????????????????????00?????????????????????????????????1???????????????????????????????????????????????????????????????????????????????????????????????????????????????????????????????????1???????????????????????????0?????????????????????????1????????????????
Spinosaurus_B	?????????????????????????????????????????????????????????????????????????????????????????????????????????????????????????????????????????????????????????????????????????????????????????????????1?0??????????????????????0???????0?????0???100?????1?????????????????????????????????????????????????????????????????????????????????????????????????????????0?0???0????????0?00????????????????????????????????????????????????????????????????????1100?0?1???0?010?101??01????1?????????????????????????????????????????0??????????????????????????????????????????????0?0???1???????????1????1?????????????????????????????????????????????????????????0???????????????????????0???????????????????01??00?????????????????????????????????????????????????0????1??????????????????1??????????????????????????????????0????????????????????????????????????????????????????????????0???????????00?????????????????????????0??????????????0????????0????????0?0?????????????????????????????0?????0?????????????0???????????????????1????????0????????????0?0????????001???????????0????????????????1??0??1??1???????????????0?????1??????????????????10?0?????????1???1????????????????0?1????????????????????????????????????????????????0???0?????????????????????????1???????????????????????0????????????????????????????????0???????????????????????????????????????????????????1????????????0????????????????????????????????????????????????????????????00????????????????????1???????????????????????????????????????????????????????????????????0???0????????????????????????????????????????????????????????????????????????????????0????????0????????0???1???????1?????????????????????????????????????????????????????????????????????????????????????????????????????????????????????????????????????????????????????????????????????????????????1????????????????
Ceratosuchops	??0?0?1?0010?1?0??????????1????????????????0????????1??????????????????110010111001????00111?????????????????10?001001100000011?100?00?1????????????????????????????????????????????????????????????????????????????????????????????????????????????????????????????????????????????????????????????????????????????????????????????????????????????????????????????????????????????????????????????????????????????????????????????????????????????????????????????????????????????????????????????????????????????????????1110?????????0??0????????01??0????????????????????????1??0??0????????????1???0??0????????0?0????????0??????1??????????????0?0???0????????????????????????1????????????????????0???????????0?0???????????1??????0?0??????????????????1??????????????1??0????????????01???????????????????????0???????0???0????????????00?1?????????????????????01????0??1??????????1???????????0?0???0???????????????????????????????0?????10?????????????????????????1??0????????????????0?100??11????????????1??????1??????1?????????????0?????????????1?????????????010???????1???????????????????????????11????????????????????????????????????????????????1????????0??????????1??0?00?????????????????????????????????01??????????????????????0??0?00????????????????????????????????????????????0??????????????0??????????????????????????????0????0??1?00??11?00?00?????????00???????????????????????1?0???????????1???????01????????????1??1???????????????????????????????????????????00???????0??????1????00??1???????11???????0?0111?1??????????????????????????0??0?????????000????????????0????10?0??1?????????????????????1?0???????????????????????0???????????0????????????0???????????????????????????????????????0??????????????????????????0??????????11????????????????????????????????????????1?10?????????0???????????0???????????1????0?????????
Riparovenator	??0???1?00???100???????????????????????????010?0???01???????0??????????1100101110?1???????????????????????????0?00?001100?00011?100?00?1??????????????????????????0??????????????????????????????????????????????????????????????????????????????????????1????????????????????????????????????????????????????????????????????????????????????????????????????0?00000000??0000001??000??????????????????????????????????????????????????????????????????????????????????????????????????????????????????????????????????????1110??????0??0???????????01?????0????1???????????????01??0??0????????????1???0??0??????????0????????0??????1?????????0??0?000???0?1??????????????????????1??1??????????????0??0????????????????????????????????0????????????????0???1?????????????????0????????????0???????????????????0????0???????0???0????????????0??1?????????????????????01??????????????????????000????10?0???0???????????????????????????????0?0?00?00???000100???????????????1???????????????0?1???10???11???????????????0??????????1????????????001???????????????0001????????10???????1??????????????????????????????????0??0??0?????????????????????????????????????????????0??????0???1??0?00???????????????????????????0?????11?????????????????????00??0??0??0??0?????????0????????????????????????????0??????????????0????????????????????????????????????????0???11?0??00?????????0??????????????????????????0???????????1???????01??????????0?1???0???00?0??????????????????????0????????????0???????????????1?????01?????????11???????0?0110?100????????00?????????????????0???0?????000?????????????????10????1?????????????????????1????????????????0????????0????????????????????????0?????????????????????????????????????????????????0????????????????0??????????11???????0????????????????????????????????1?1??????????0???????????0???????????1???????????00?
ML_1190_cf_Baryonyx	???????????????????????????????????????????0?????????????????????????????????????????????????????????????????????????????????????????????????????????0??000?0?000?0?1??00?????????????????????????????????????????????????????????????????????????????????????0?0?????????????????????????????????????????????????????????????????????????????????????????????0?0??????0?1000??????0??????????????????????????????????0????????????????????????????????????????????????????????0??????11?????????????????????????????????????????????????0????????????????????????????????????????????????????????????????????????????1?????????0???????????????????0??????????????????????????????1??????????????????1???????????????????????0??0???????????????0????????????????????????????????????1????????????????????????????????????????????????????????0??????????????????????????????????????????????????00?????????????????0?????????????????????????????000??????0001???????????????????????????????????????????????0????????????????????????????????????????????????????????????????????????????????????????0???0?????????????????????????????0????????????????0??????0?????????????????????????????????????????????????????????????????????????????????????????00?0?0???????????????????????0?????????????????0???????????????????????????0???????????????????????????????????????0??????????????????????????000?????????????????????????????????????????????0?????????0?0??????????????0??0?????????????????????0???????????1??????????????????????????????????0????0????????????????????1???????????????????????????????????????????????????????????????0????????????????????????????????????????????0?????????????????0???????????0???????????????????????????????????????????????????0?????????????????????????????????????0?????????????????????????????????????????????????????
Vallibonavenatrix	?????????????????????????????????????????????????????????????????????????????????????????????????????????????????????????????????????????????????????????????????????????????????????????????????1???????????????0?????????????0?10101?000??000????1??0??1????????????????????????????????????????????????????????????????????????????????????????????111010??0?????0000?1?00??????0?0?01?11111??1?0101000?0????001?1??????????????0?00??0??????????????????????????????????????????????????????????????????????????????????????????0????????????????????????0?1???????0????0????0?????????????????????????????1????????????0????????????????????0?1???????????????????????????????1???????????????????????0?????????0?????????????????????????????0??????????????????????10??????????10?1?0????????????????????????????????0??????????0????1?0??????????????????????????????????????????????0????00??????????????????????1??0?????????????????0?????0??????0?0??0???????????????????0?????????????????????????????????????????????????????????0????????0??????1??????????0????????????????????0????????????????1?????????????0??????0??????????????????????0????????10??1????????????0???????????????1????????101?0?1??????????0???????????1????????0????????????????????01????00??????????????????????????????????????????????????0???????????????????????????????????????????????????1???????????1000????????????????????????????????????????????????????????????0????????????????????????0??????????????0????????????????????????1?????????0?????????????00??????0??????????????0???????????????????0????????1?????????????????????0??0??1??????????????????????0??0???????????????????????0?0?0?????????????001????0?????????????????????????????????????????????????11000000????0??????0?????????????????????????????????0?????????????????????????????????1?????????????00?
Camarillasaurus	?????????????????????????????????????????????????????????????????????????????????????????????????????????????????????????????????????????????????????????????????????????????????????????????????????????????????????????1?????0?????1??????????????????????1??????10??1??1?0?????????????????????????????????????????????????????????????????????????1?0?0???0?0??????0?1??0?000??0??????????????????????????????????????????????????????????????????????????0?0?010??0?????????0???????????????????????????????????????????????????????????????????????????????????????????????0????????????????????????????0???????????????????????????????????????????????1?????????????????????????1??0????????????0???0?????????????????????????????????????????????????????????????1???????????1???????????????????????????????????????????????????????????????????????????????????????????????0????????????00?????????????????????0?????????????????1???????0???????0???????????????????????????????????????????????????????0????????0???????????????????????????????????????????1???????0?????????????????????????????????????????????????????????????0????????10?????1?????????????????????????????????????????????????????????????????????????????????????????????0?????????0????????????????????????????????????????????????????????????????????????????????????????????????????????????????????????????????????????????????????????????????????????????????????????????0??0???????????????????????????????????????0?????????????????????????????????????????????0???????????????????????????????????????????????????????????????????????????0??????????????????????????????????????????????????????????00??????????????????????????????????????????????1???0?????????????????11??????????????????????????????????????????????????????????????????????????????????????????????????????
VectisSpino	?????????????????????????????????????????????????????????????????????????????????????????????????????????????????????????????????????????????????????????????????????????????????????????????????1???????????????????????????????101?1???????00?????????????????????????????????????????????????????????????????????????????????????????????????????????0?0??????????100????0???0?????????????????????????????????1????????????????????????????????????????????????????????????????????????????????????????????????????????????????????????????????????????????????????????????????????????????????????????????1?????????????????????????????????1????????????????????????????????????????????????????????????????????????????????????????????????????????????????????????????????????????????????????????????????????????????????????????????0???????????????????????????????????????????????????0???????????????????????1???????????????????????????????????00?0?????????????????????????????????????????????????????????????????????????????0??????????????????????????1???????????????????????????????????????????????????????????????????????????????????????????????????????????????????????????1??????????????????????????????????????????????????????0????????????0???????????????????????????????????????????????????????????????????????????????????????????????????????????????????????????????????????????????????????????????????????????????????????0??????????????????????????????????????????????????????????????????0?????????????????????????????????????????????????????????????????????????????????????????????????1????????????????????????????1??????????????????????????0???????????????????????????????????????????????????????????????????????????????????????????????????????????0?????????????????????????????????????????????????????1?????????????0?0
;


proc /;
comments 0
;
